# Supplementary material for: Exposure to a Vitamin D Best Practices Toolkit, Model, and E-Tools Increases Knowledge, Confidence, and the Translation of Research to Public Health and Practice
Source: Nutrients. 2023 May 24;15(11):2446. doi: 10.3390/nu15112446 (PMC10254851; doi:10.3390/nu15112446)
Supplement: Supplementary file 1 [file nutrients-15-02446-s001.zip]

Archive with 1 entries (1 files):
- nutrients-2377239-supplementary.pdf
